# Supplementary material for: Distinguishing Low Expression Levels of Human Epidermal Growth Factor Receptor 2 in Breast Cancer: Insights from Qualitative and Quantitative Magnetic Resonance Imaging Analysis
Source: Tomography. 2025 Mar 10;11(3):31. doi: 10.3390/tomography11030031 (PMC11945706; doi:10.3390/tomography11030031)
Supplement: Supplementary file 1 [file tomography-11-00031-s001.zip]

Archive with 1 entries (1 files):
- tomography-3441443-supplementary.pdf
